# Supplementary material for: Multifaceted Analysis of IL-23A- and/or EBI3-Including Cytokines Produced by Psoriatic Keratinocytes
Source: Int J Mol Sci. 2021 Nov 23;22(23):12659. doi: 10.3390/ijms222312659 (PMC8657699; doi:10.3390/ijms222312659)
Supplement: Supplementary file 1 [file ijms-22-12659-s001.zip]

Archive with 1 entries (1 files):
- ijms-1466919-supplementary.xlsx
