# Supplementary material for: Multifaceted Analysis of IL-23A- and/or EBI3-Including Cytokines Produced by Psoriatic Keratinocytes
Source: Int J Mol Sci. 2021 Nov 23;22(23):12659. doi: 10.3390/ijms222312659 (PMC8657699; doi:10.3390/ijms222312659)
Supplement: Supplementary file 1 [file ijms-22-12659-s001.zip › ijms-1466919-supplementary.xlsx]

## Sheet: Figure S1
18 Protein Groups listed - Total Proteins: 38
Group	Spectra	Distinct	Distinct	% AA	Mean	Protein MW	Protein	Species	Database	Protein Name
(#)	(#)	Peptides	Summed	Coverage	Peptide	(Da)	pI		Accession #
		(#)	MS/MS Search		Spectral
			Score		Intensity
1	16	12	212.39	26.7	115000000	66037.6	8.15	HUMAN	P04264	Keratin, type II cytoskeletal 1
1	4	4	64.22	8.4	215000000	65431.7	8.07	HUMAN	P35908	Keratin, type II cytoskeletal 2 epidermal
1	1	1	13.31	2	784000000	61900.3	5.73	HUMAN	Q7Z794	Keratin, type II cytoskeletal 1b
2	18	12	187.96	31.6	117000000	62063.3	5.14	HUMAN	P35527	Keratin, type I cytoskeletal 9
3	8	7	106.52	14.2	18200000	58826.1	5.13	HUMAN	P13645	Keratin, type I cytoskeletal 10
3	5	3	45.27	7.2	13700000	51560.6	5.09	HUMAN	P02533	Keratin, type I cytoskeletal 14
3	2	2	33.73	4.4	22400000	51266.9	4.98	HUMAN	P08779	Keratin, type I cytoskeletal 16
3	1	1	17.57	2.6	30600000	49587.4	4.91	HUMAN	P13646	Keratin, type I cytoskeletal 13
3	1	1	17.57	2.6	30600000	49210.9	4.71	HUMAN	P19012	Keratin, type I cytoskeletal 15
3	1	1	16.16	1.9	14200000	50566.5	5.33	HUMAN	Q7Z3Y7	Keratin, type I cytoskeletal 28
3	1	1	16.16	1.9	14200000	49821.5	4.98	HUMAN	Q7Z3Y8	Keratin, type I cytoskeletal 27
3	1	1	16.16	1.9	14200000	51909.8	4.86	HUMAN	Q7Z3Y9	Keratin, type I cytoskeletal 26
3	1	1	16.16	2	14200000	49317.1	5	HUMAN	Q7Z3Z0	Keratin, type I cytoskeletal 25
3	3	1	11.54	3	7860000	48104.8	4.97	HUMAN	Q04695	Keratin, type I cytoskeletal 17
4	3	3	52.01	13	128000000	36105.3	8.46	HUMAN	P01857	Immunoglobulin heavy constant gamma 1
4	3	3	52.01	9.5	128000000	49327.9	8.94	HUMAN	P0DOX5	Immunoglobulin gamma-1 heavy chain
5	3	3	39.7	2.2	27800000	272316	5.32	HUMAN	P02751	Fibronectin
6	2	2	32.82	10.5	91300000	21864.9	11.03	HUMAN	P10412	Histone H1.4
6	2	2	32.82	10.4	91300000	22349.5	11.02	HUMAN	P16402	Histone H1.3
6	2	2	32.82	10.7	91300000	21364.4	10.94	HUMAN	P16403	Histone H1.2
6	1	1	16.25	5.3	89200000	22018.6	11.71	HUMAN	P22492	Histone H1t
6	1	1	16.25	5.1	89200000	21841.7	10.99	HUMAN	Q02539	Histone H1.1
7	4	2	28.22	1.2	3680000	282385	10.05	HUMAN	Q86YZ3	Hornerin
8	2	2	24.67	2.1	7340000	59559.3	7.6	HUMAN	O95678	Keratin, type II cytoskeletal 75
8	2	2	24.67	2.1	7340000	60043.9	8.09	HUMAN	P02538	Keratin, type II cytoskeletal 6A
8	2	2	24.67	2.1	7340000	60065.9	8.09	HUMAN	P04259	Keratin, type II cytoskeletal 6B
8	2	2	24.67	2.1	7340000	60023.9	8.09	HUMAN	P48668	Keratin, type II cytoskeletal 6C
9	1	1	21.59	9.4	50100000	17751.8	11.67	HUMAN	P47914	60S ribosomal protein L29
10	1	1	19.38	11.3	159000000	11664.7	4.42	HUMAN	P05387	60S acidic ribosomal protein P2
11	1	1	17.89	7.2	15600000	14462.6	10.54	HUMAN	P62899	60S ribosomal protein L31
12	1	1	17.8	6.2	18700000	16060.2	10.31	HUMAN	P39019	40S ribosomal protein S19
13	1	1	17.22	18.6	12000000	11764.8	6.11	HUMAN	P01834	Immunoglobulin kappa constant
13	1	1	17.22	9.3	12000000	23378.7	6.91	HUMAN	P0DOX7	Immunoglobulin kappa light chain
14	1	1	16.91	11.3	15200000	22126.4	10.09	HUMAN	P62081	40S ribosomal protein S7
15	1	1	16.76	1.6	5620000	62377.3	7.58	HUMAN	P13647	Keratin, type II cytoskeletal 5
16	2	1	15.52	14.5	117000000	12820.2	8.97	HUMAN	A0A0C4DH31	Immunoglobulin heavy variable 1-18
17	1	1	13.03	2.4	35100000	61566.5	8.94	HUMAN	P17024	Zinc finger protein 20
18	1	1	11.2	1.7	68700000	100008	5.87	HUMAN	Q9HCS7	Pre-mRNA-splicing factor SYF1
Totals:	104	86

## Sheet: Figure S2
27 Protein Groups listed - Total Proteins: 68
Group	Spectra	Distinct	Distinct	% AA	Mean	Protein MW	Protein	Species	Database	Protein Name
(#)	(#)	Peptides	Summed	Coverage	Peptide	(Da)	pI		Accession #
		(#)	MS/MS Search		Spectral
			Score		Intensity
1	11	7	100.28	4.4	42900000	272316	5.32	HUMAN	P02751	Fibronectin
2	9	5	76.24	20	153000000	36105.3	8.46	HUMAN	P01857	Immunoglobulin heavy constant gamma 1
2	9	5	76.24	14.6	153000000	49327.9	8.94	HUMAN	P0DOX5	Immunoglobulin gamma-1 heavy chain
2	3	2	26.09	6.1	29600000	41286.3	8.23	HUMAN	P01860	Immunoglobulin heavy constant gamma 3
2	3	2	26.09	7	29600000	35939.9	7.18	HUMAN	P01861	Immunoglobulin heavy constant gamma 4
3	8	5	66.45	7.5	9810000	58826.1	5.13	HUMAN	P13645	Keratin, type I cytoskeletal 10
3	3	3	32.6	7.2	15000000	51560.6	5.09	HUMAN	P02533	Keratin, type I cytoskeletal 14
3	2	2	19.63	4.4	20700000	51266.9	4.98	HUMAN	P08779	Keratin, type I cytoskeletal 16
3	1	1	12.97	3	3660000	48104.8	4.97	HUMAN	Q04695	Keratin, type I cytoskeletal 17
4	4	3	51.63	11.2	113000000	38658.3	6.49	HUMAN	A6NMY6	Putative annexin A2-like protein
4	4	3	51.63	11.2	113000000	38603.4	7.58	HUMAN	P07355	Annexin A2
5	4	3	46.8	14.6	143000000	21864.9	11.03	HUMAN	P10412	Histone H1.4
5	4	3	46.8	14.4	143000000	22349.5	11.02	HUMAN	P16402	Histone H1.3
5	4	3	46.8	15	143000000	21364.4	10.94	HUMAN	P16403	Histone H1.2
5	2	1	19.69	5.3	76600000	22018.6	11.71	HUMAN	P22492	Histone H1t
5	2	1	19.69	5.1	76600000	21841.7	10.99	HUMAN	Q02539	Histone H1.1
6	3	2	39.57	40	128000000	11664.7	4.42	HUMAN	P05387	60S acidic ribosomal protein P2
7	2	2	35.1	10.1	53900000	22579.8	10.91	HUMAN	P16401	Histone H1.5
8	3	2	30.57	6.2	801000	62063.3	5.14	HUMAN	P35527	Keratin, type I cytoskeletal 9
9	4	1	21.76	18.6	9070000	11764.8	6.11	HUMAN	P01834	Immunoglobulin kappa constant
9	4	1	21.76	9.3	9070000	23378.7	6.91	HUMAN	P0DOX7	Immunoglobulin kappa light chain
10	1	1	21.39	20.1	1810000	11831.8	10.63	HUMAN	P52926	High mobility group protein HMGI-C
11	1	1	20.65	9.4	20400000	17751.8	11.67	HUMAN	P47914	60S ribosomal protein L29
12	3	1	19.81	4.8	1510000	66037.6	8.15	HUMAN	P04264	Keratin, type II cytoskeletal 1
13	3	1	19.39	3.1	4980000	47686.4	5.1	HUMAN	Q13501	Sequestosome-1
14	1	1	17.41	8.1	95700000	14551.2	11.04	HUMAN	P42766	60S ribosomal protein L35
15	2	1	17.27	6.2	14200000	16060.2	10.31	HUMAN	P39019	40S ribosomal protein S19
16	2	1	16.41	14.5	67200000	12820.2	8.97	HUMAN	A0A0C4DH31	Immunoglobulin heavy variable 1-18
17	2	1	15.89	5.2	252000000	20729.4	6.02	HUMAN	Q9NPF7	Interleukin-23 subunit alpha
18	1	1	14.91	5.2	1990000	24261	11.65	HUMAN	P26373	60S ribosomal protein L13
19	1	1	14.9	11.9	22100000	13889.9	10.31	HUMAN	O60814	Histone H2B type 1-K
19	1	1	14.9	11.9	22100000	13903.9	10.31	HUMAN	P06899	Histone H2B type 1-J
19	1	1	14.9	11.9	22100000	13905.9	10.31	HUMAN	P23527	Histone H2B type 1-O
19	1	1	14.9	11.9	22100000	13949.9	10.31	HUMAN	P33778	Histone H2B type 1-B
19	1	1	14.9	11.9	22100000	13943.9	10.37	HUMAN	P57053	Histone H2B type F-S
19	1	1	14.9	11.9	22100000	13935.9	10.31	HUMAN	P58876	Histone H2B type 1-D
19	1	1	14.9	11.9	22100000	13905.9	10.31	HUMAN	P62807	Histone H2B type 1-C/E/F/G/I
19	1	1	14.9	11.9	22100000	13919.9	10.31	HUMAN	Q16778	Histone H2B type 2-E
19	1	1	14.9	11.9	22100000	13919.9	10.31	HUMAN	Q5QNW6	Histone H2B type 2-F
19	1	1	14.9	11.9	22100000	13907.9	10.31	HUMAN	Q8N257	Histone H2B type 3-B
19	1	1	14.9	11.9	22100000	13891.9	10.31	HUMAN	Q93079	Histone H2B type 1-H
19	1	1	14.9	11.9	22100000	13921.9	10.31	HUMAN	Q99877	Histone H2B type 1-N
19	1	1	14.9	11.9	22100000	13989	10.31	HUMAN	Q99879	Histone H2B type 1-M
19	1	1	14.9	11.9	22100000	13952	10.31	HUMAN	Q99880	Histone H2B type 1-L
20	1	1	14.76	11.4	83200000	13241.8	5.71	HUMAN	P06702	Protein S100-A9
21	1	1	14.31	14.6	18000000	14135.2	11.05	HUMAN	P04908	Histone H2A type 1-B/E
21	1	1	14.31	14.6	18000000	14091.2	10.9	HUMAN	P0C0S8	Histone H2A type 1
21	1	1	14.31	14.6	18000000	14107.2	10.9	HUMAN	P20671	Histone H2A type 1-D
21	1	1	14.31	14.7	18000000	13988.1	10.9	HUMAN	Q16777	Histone H2A type 2-C
21	1	1	14.31	14.6	18000000	14095.2	10.9	HUMAN	Q6FI13	Histone H2A type 2-A
21	1	1	14.31	14.6	18000000	14121.2	11.05	HUMAN	Q7L7L0	Histone H2A type 3
21	1	1	14.31	14.6	18000000	14105.2	11.05	HUMAN	Q93077	Histone H2A type 1-C
21	1	1	14.31	14.8	18000000	13906	10.88	HUMAN	Q96KK5	Histone H2A type 1-H
21	1	1	14.31	14.8	18000000	13936	10.88	HUMAN	Q99878	Histone H2A type 1-J
21	1	1	14.31	14.7	18000000	14019.2	10.9	HUMAN	Q9BTM1	Histone H2A.J
22	1	1	13.29	1.7	4070000	70051	5.48	HUMAN	P0DMV8	Heat shock 70 kDa protein 1A
22	1	1	13.29	1.7	4070000	70051	5.48	HUMAN	P0DMV9	Heat shock 70 kDa protein 1B
22	1	1	13.29	1.6	4070000	72331.6	5.07	HUMAN	P11021	Endoplasmic reticulum chaperone BiP
22	1	1	13.29	1.7	4070000	70896.8	5.38	HUMAN	P11142	Heat shock cognate 71 kDa protein
22	1	1	13.29	1.7	4070000	71026.9	5.81	HUMAN	P17066	Heat shock 70 kDa protein 6
22	1	1	13.29	1.7	4070000	70373.8	5.76	HUMAN	P34931	Heat shock 70 kDa protein 1-like
22	1	1	13.29	2.9	4070000	40243.7	7.72	HUMAN	P48741	Putative heat shock 70 kDa protein 7
22	1	1	13.29	1.7	4070000	70019.7	5.56	HUMAN	P54652	Heat shock-related 70 kDa protein 2
23	1	1	12.89	6	954000	23431.4	10.94	HUMAN	P50914	60S ribosomal protein L14
24	2	1	12.76	7.2	23000000	14462.6	10.54	HUMAN	P62899	60S ribosomal protein L31
25	1	1	12.58	6.4	233000000	14018.5	10.39	HUMAN	Q07325	C-X-C motif chemokine 9
26	1	1	12.39	0.4	13500000	240849	4.79	HUMAN	P24821	Tenascin
27	1	1	12.2	8.1	33800000	10880.9	9.93	HUMAN	P02778	C-X-C motif chemokine 10
Totals:	144	104

## Sheet: Figure S3
27 Protein Groups listed - Total Proteins: 71
Group	Spectra	Distinct	Distinct	% AA	Mean	Protein MW	Protein	Species	Database	Protein Name
(#)	(#)	Peptides	Summed	Coverage	Peptide	(Da)	pI		Accession #
		(#)	MS/MS Search		Spectral
			Score		Intensity
1	13	10	176.91	20	78000000	66037.6	8.15	HUMAN	P04264	Keratin, type II cytoskeletal 1
1	3	3	49.4	4.5	225000000	65431.7	8.07	HUMAN	P35908	Keratin, type II cytoskeletal 2 epidermal
1	1	1	17.78	1.5	4220000	60043.9	8.09	HUMAN	P02538	Keratin, type II cytoskeletal 6A
1	1	1	17.78	1.5	4220000	60065.9	8.09	HUMAN	P04259	Keratin, type II cytoskeletal 6B
1	1	1	17.78	1.7	4220000	56143.1	6.25	HUMAN	P19013	Keratin, type II cytoskeletal 4
1	1	1	17.78	1.5	4220000	60023.9	8.09	HUMAN	P48668	Keratin, type II cytoskeletal 6C
1	1	1	17.78	1.4	4220000	65839.6	8.38	HUMAN	Q01546	Keratin, type II cytoskeletal 2 oral
1	1	1	14.94	2	550000000	61900.3	5.73	HUMAN	Q7Z794	Keratin, type II cytoskeletal 1b
2	16	9	146.03	19.4	59200000	62063.3	5.14	HUMAN	P35527	Keratin, type I cytoskeletal 9
3	13	10	133.69	21.2	27000000	58826.1	5.13	HUMAN	P13645	Keratin, type I cytoskeletal 10
3	3	3	36.14	6.1	7810000	51560.6	5.09	HUMAN	P02533	Keratin, type I cytoskeletal 14
3	2	2	23.85	3.3	9080000	51266.9	4.98	HUMAN	P08779	Keratin, type I cytoskeletal 16
3	2	2	23.47	4.6	7370000	48104.8	4.97	HUMAN	Q04695	Keratin, type I cytoskeletal 17
3	1	1	12.67	1.9	8670000	50566.5	5.33	HUMAN	Q7Z3Y7	Keratin, type I cytoskeletal 28
3	1	1	12.67	1.9	8670000	49821.5	4.98	HUMAN	Q7Z3Y8	Keratin, type I cytoskeletal 27
3	1	1	12.67	1.9	8670000	51909.8	4.86	HUMAN	Q7Z3Y9	Keratin, type I cytoskeletal 26
3	1	1	12.67	2	8670000	49317.1	5	HUMAN	Q7Z3Z0	Keratin, type I cytoskeletal 25
4	5	5	86.05	19.1	72100000	38658.3	6.49	HUMAN	A6NMY6	Putative annexin A2-like protein
4	5	5	86.05	19.1	72100000	38603.4	7.58	HUMAN	P07355	Annexin A2
5	5	4	66.47	3.2	42100000	272316	5.32	HUMAN	P02751	Fibronectin
6	5	4	65.33	19.6	118000000	36105.3	8.46	HUMAN	P01857	Immunoglobulin heavy constant gamma 1
6	5	4	65.33	14.4	118000000	49327.9	8.94	HUMAN	P0DOX5	Immunoglobulin gamma-1 heavy chain
6	1	1	18.78	6.7	85100000	35939.9	7.18	HUMAN	P01861	Immunoglobulin heavy constant gamma 4
7	2	2	43.33	40	218000000	11664.7	4.42	HUMAN	P05387	60S acidic ribosomal protein P2
8	2	2	34.81	10.5	196000000	21864.9	11.03	HUMAN	P10412	Histone H1.4
8	2	2	34.81	10.4	196000000	22349.5	11.02	HUMAN	P16402	Histone H1.3
8	2	2	34.81	10.7	196000000	21364.4	10.94	HUMAN	P16403	Histone H1.2
8	1	1	17.23	5.3	215000000	22018.6	11.71	HUMAN	P22492	Histone H1t
8	1	1	17.23	5.1	215000000	21841.7	10.99	HUMAN	Q02539	Histone H1.1
9	3	2	27.32	12.4	21500000	16060.2	10.31	HUMAN	P39019	40S ribosomal protein S19
10	1	1	22.62	9.4	57500000	17751.8	11.67	HUMAN	P47914	60S ribosomal protein L29
11	2	2	21.96	18.4	69800000	14018.5	10.39	HUMAN	Q07325	C-X-C motif chemokine 9
12	1	1	19.63	18.6	19500000	11764.8	6.11	HUMAN	P01834	Immunoglobulin kappa constant
12	1	1	19.63	9.3	19500000	23378.7	6.91	HUMAN	P0DOX7	Immunoglobulin kappa light chain
13	1	1	19.48	8.1	199000000	14551.2	11.04	HUMAN	P42766	60S ribosomal protein L35
14	1	1	18.47	4.8	37100000	22579.8	10.91	HUMAN	P16401	Histone H1.5
15	1	1	17.75	20.1	1100000	11831.8	10.63	HUMAN	P52926	High mobility group protein HMGI-C
16	2	1	16.94	14.5	88900000	12820.2	8.97	HUMAN	A0A0C4DH31	Immunoglobulin heavy variable 1-18
17	1	1	16.47	14	33800000	11513.7	4.26	HUMAN	P05386	60S acidic ribosomal protein P1
18	1	1	15.81	14.6	9050000	14135.2	11.05	HUMAN	P04908	Histone H2A type 1-B/E
18	1	1	15.81	14.6	9050000	14091.2	10.9	HUMAN	P0C0S8	Histone H2A type 1
18	1	1	15.81	14.6	9050000	14107.2	10.9	HUMAN	P20671	Histone H2A type 1-D
18	1	1	15.81	14.7	9050000	13988.1	10.9	HUMAN	Q16777	Histone H2A type 2-C
18	1	1	15.81	14.6	9050000	14095.2	10.9	HUMAN	Q6FI13	Histone H2A type 2-A
18	1	1	15.81	14.6	9050000	14121.2	11.05	HUMAN	Q7L7L0	Histone H2A type 3
18	1	1	15.81	14.6	9050000	14105.2	11.05	HUMAN	Q93077	Histone H2A type 1-C
18	1	1	15.81	14.8	9050000	13906	10.88	HUMAN	Q96KK5	Histone H2A type 1-H
18	1	1	15.81	14.8	9050000	13936	10.88	HUMAN	Q99878	Histone H2A type 1-J
18	1	1	15.81	14.7	9050000	14019.2	10.9	HUMAN	Q9BTM1	Histone H2A.J
19	1	1	15.24	5.1	1020000	31673.7	9.03	HUMAN	P17936	Insulin-like growth factor-binding protein 3
20	1	1	14.87	2.4	112000000	69365.5	5.92	HUMAN	P02768	Albumin
21	1	1	14.66	5.2	3420000	24261	11.65	HUMAN	P26373	60S ribosomal protein L13
22	1	1	14.57	11.3	31900000	22126.4	10.09	HUMAN	P62081	40S ribosomal protein S7
23	1	1	13.74	1.6	2180000	62377.3	7.58	HUMAN	P13647	Keratin, type II cytoskeletal 5
24	1	1	12.45	7.2	51600000	14462.6	10.54	HUMAN	P62899	60S ribosomal protein L31
25	1	1	12.33	8.6	106000000	16272.4	10.08	HUMAN	P62263	40S ribosomal protein S14
26	1	1	12.02	1.6	5000000	58922.3	6.93	HUMAN	Q86Y46	Keratin, type II cytoskeletal 73
27	1	1	11.9	11.9	19000000	13889.9	10.31	HUMAN	O60814	Histone H2B type 1-K
27	1	1	11.9	11.9	19000000	13903.9	10.31	HUMAN	P06899	Histone H2B type 1-J
27	1	1	11.9	11.9	19000000	13905.9	10.31	HUMAN	P23527	Histone H2B type 1-O
27	1	1	11.9	11.9	19000000	13949.9	10.31	HUMAN	P33778	Histone H2B type 1-B
27	1	1	11.9	11.9	19000000	13943.9	10.37	HUMAN	P57053	Histone H2B type F-S
27	1	1	11.9	11.9	19000000	13935.9	10.31	HUMAN	P58876	Histone H2B type 1-D
27	1	1	11.9	11.9	19000000	13905.9	10.31	HUMAN	P62807	Histone H2B type 1-C/E/F/G/I
27	1	1	11.9	11.9	19000000	13919.9	10.31	HUMAN	Q16778	Histone H2B type 2-E
27	1	1	11.9	11.9	19000000	13919.9	10.31	HUMAN	Q5QNW6	Histone H2B type 2-F
27	1	1	11.9	11.9	19000000	13907.9	10.31	HUMAN	Q8N257	Histone H2B type 3-B
27	1	1	11.9	11.9	19000000	13891.9	10.31	HUMAN	Q93079	Histone H2B type 1-H
27	1	1	11.9	11.9	19000000	13921.9	10.31	HUMAN	Q99877	Histone H2B type 1-N
27	1	1	11.9	11.9	19000000	13989	10.31	HUMAN	Q99879	Histone H2B type 1-M
27	1	1	11.9	11.9	19000000	13952	10.31	HUMAN	Q99880	Histone H2B type 1-L
Totals:	144	126

## Sheet: FIgure S4
59 Protein Groups listed - Total Proteins: 113
Group	Spectra	Distinct	Distinct	% AA	Mean	Protein MW	Protein	Species	Database	Protein Name
(#)	(#)	Peptides	Summed	Coverage	Peptide	(Da)	pI		Accession #
		(#)	MS/MS Search		Spectral
			Score		Intensity
1	14	9	162.46	36.2	120000000	38603.4	7.58	HUMAN	P07355	Annexin A2
1	8	6	100.86	26.8	109000000	38658.3	6.49	HUMAN	A6NMY6	Putative annexin A2-like protein
2	10	9	127.91	5.8	139000000	272316	5.32	HUMAN	P02751	Fibronectin
3	7	6	88.06	15.5	236000000	21864.9	11.03	HUMAN	P10412	Histone H1.4
3	7	6	88.06	15.3	236000000	22349.5	11.02	HUMAN	P16402	Histone H1.3
3	7	6	88.06	15.9	236000000	21364.4	10.94	HUMAN	P16403	Histone H1.2
3	2	2	30.97	5.7	335000000	22018.6	11.71	HUMAN	P22492	Histone H1t
3	2	2	30.97	5.5	335000000	21841.7	10.99	HUMAN	Q02539	Histone H1.1
4	7	4	67.19	40.7	150000000	11367.1	11.36	HUMAN	P62805	Histone H4
5	5	5	66.29	14.8	62800000	51560.6	5.09	HUMAN	P02533	Keratin, type I cytoskeletal 14
5	2	2	25.91	5.5	25300000	48104.8	4.97	HUMAN	Q04695	Keratin, type I cytoskeletal 17
6	5	5	65.82	38.2	117000000	15797.4	10.56	HUMAN	P61353	60S ribosomal protein L27
7	6	4	65.41	32.4	68300000	17222	10.53	HUMAN	P62277	40S ribosomal protein S13
8	12	4	57.16	35.7	779000000	13889.9	10.31	HUMAN	O60814	Histone H2B type 1-K
8	12	4	57.16	35.7	779000000	13943.9	10.37	HUMAN	P57053	Histone H2B type F-S
8	12	4	57.16	35.7	779000000	13935.9	10.31	HUMAN	P58876	Histone H2B type 1-D
8	12	4	57.16	35.7	779000000	13905.9	10.31	HUMAN	P62807	Histone H2B type 1-C/E/F/G/I
8	12	4	57.16	35.7	779000000	13919.9	10.31	HUMAN	Q5QNW6	Histone H2B type 2-F
8	12	4	57.16	35.7	779000000	13891.9	10.31	HUMAN	Q93079	Histone H2B type 1-H
8	12	4	57.16	35.7	779000000	13921.9	10.31	HUMAN	Q99877	Histone H2B type 1-N
8	12	4	57.16	35.7	779000000	13989	10.31	HUMAN	Q99879	Histone H2B type 1-M
8	12	4	57.16	35.7	779000000	13952	10.31	HUMAN	Q99880	Histone H2B type 1-L
8	10	3	43.45	27.7	917000000	13903.9	10.31	HUMAN	P06899	Histone H2B type 1-J
8	10	3	43.45	27.7	917000000	13905.9	10.31	HUMAN	P23527	Histone H2B type 1-O
8	10	3	43.45	27.7	917000000	13949.9	10.31	HUMAN	P33778	Histone H2B type 1-B
8	10	3	43.45	27.7	917000000	13919.9	10.31	HUMAN	Q16778	Histone H2B type 2-E
8	10	3	43.45	27.7	917000000	13907.9	10.31	HUMAN	Q8N257	Histone H2B type 3-B
8	2	2	24.26	15.7	2190000000	14167.2	10.31	HUMAN	Q96A08	Histone H2B type 1-A
9	4	4	56.16	9.3	92600000	62377.3	7.58	HUMAN	P13647	Keratin, type II cytoskeletal 5
9	2	2	37.96	3.9	139000000	59559.3	7.6	HUMAN	O95678	Keratin, type II cytoskeletal 75
9	2	2	37.96	3.9	139000000	60043.9	8.09	HUMAN	P02538	Keratin, type II cytoskeletal 6A
9	2	2	37.96	3.9	139000000	60023.9	8.09	HUMAN	P48668	Keratin, type II cytoskeletal 6C
9	2	2	29.06	5.4	104000000	65431.7	8.07	HUMAN	P35908	Keratin, type II cytoskeletal 2 epidermal
9	1	1	21.02	2.1	205000000	60065.9	8.09	HUMAN	P04259	Keratin, type II cytoskeletal 6B
9	1	1	21.02	2.2	205000000	57834.6	6.75	HUMAN	Q5XKE5	Keratin, type II cytoskeletal 79
10	6	3	53.37	10.9	198000000	29995.1	10.61	HUMAN	P62424	60S ribosomal protein L7a
11	3	3	41.5	17.7	84800000	29225.3	10.66	HUMAN	P18124	60S ribosomal protein L7
12	2	2	39.67	9	127000000	41736	5.29	HUMAN	P60709	Actin, cytoplasmic 1
12	2	2	39.67	9	127000000	41792.1	5.31	HUMAN	P63261	Actin, cytoplasmic 2
12	2	2	33.84	8.4	209000000	42008.2	5.24	HUMAN	P62736	Actin, aortic smooth muscle
12	2	2	33.84	8.5	209000000	41876.2	5.31	HUMAN	P63267	Actin, gamma-enteric smooth muscle
12	2	2	33.84	8.4	209000000	42018.3	5.23	HUMAN	P68032	Actin, alpha cardiac muscle 1
12	2	2	33.84	8.4	209000000	42050.3	5.23	HUMAN	P68133	Actin, alpha skeletal muscle
12	1	1	22	1.4	166000000	121443	5.83	HUMAN	A5A3E0	POTE ankyrin domain family member F
12	1	1	22	4.2	166000000	42002.5	5.39	HUMAN	Q562R1	Beta-actin-like protein 2
12	1	1	22	1.4	166000000	121362	5.83	HUMAN	Q6S8J3	POTE ankyrin domain family member E
12	1	1	22	4.2	166000000	42015.5	5.91	HUMAN	Q9BYX7	Putative beta-actin-like protein 3
13	4	2	37.11	16.8	67700000	19778.8	4.71	HUMAN	O14950	Myosin regulatory light chain 12B
13	4	2	37.11	16.9	67700000	19793.8	4.67	HUMAN	P19105	Myosin regulatory light chain 12A
13	2	1	20.87	10.4	63600000	19826.9	4.8	HUMAN	P24844	Myosin regulatory light polypeptide 9
14	3	3	36.02	10.6	74300000	22579.8	10.91	HUMAN	P16401	Histone H1.5
15	2	2	35.55	10.8	77000000	28680.1	10.85	HUMAN	P62753	40S ribosomal protein S6
16	2	2	33.36	11.1	75100000	23431.4	10.94	HUMAN	P50914	60S ribosomal protein L14
17	2	2	30.3	17.8	58700000	28024.2	11.04	HUMAN	P62917	60S ribosomal protein L8
18	2	2	30.24	15.7	179000000	27744.1	10.37	HUMAN	Q07955	Serine/arginine-rich splicing factor 1
19	2	2	28.7	10.4	215000000	24261	11.65	HUMAN	P26373	60S ribosomal protein L13
20	3	2	28.27	9	109000000	32727.3	10.59	HUMAN	Q02878	60S ribosomal protein L6
21	2	2	26.51	10.4	86600000	26396.2	12.24	HUMAN	Q9Y3Y2	Chromatin target of PRMT1 protein
22	2	2	26.33	18.4	148000000	14462.6	10.54	HUMAN	P62899	60S ribosomal protein L31
23	2	2	24.4	11	35000000	17257.9	10.56	HUMAN	P61254	60S ribosomal protein L26
23	2	2	24.4	11	35000000	17255.9	10.56	HUMAN	Q9UNX3	60S ribosomal protein L26-like 1
24	2	2	24.26	7.7	83900000	50150.8	4.94	HUMAN	P68363	Tubulin alpha-1B chain
24	2	2	24.26	7.7	83900000	50134.8	4.94	HUMAN	Q71U36	Tubulin alpha-1A chain
24	2	2	24.26	7.7	83900000	49894.5	4.96	HUMAN	Q9BQE3	Tubulin alpha-1C chain
25	2	1	23.94	8.2	97500000	17778.6	11.26	HUMAN	P83731	60S ribosomal protein L24
26	2	2	22.64	13	70400000	21396.7	10.18	HUMAN	P18621	60S ribosomal protein L17
27	3	1	22.05	9.3	135000000	18564.5	10.49	HUMAN	P46778	60S ribosomal protein L21
28	1	1	21.26	9.4	128000000	17751.8	11.67	HUMAN	P47914	60S ribosomal protein L29
29	1	1	20.68	5.3	36900000	39616.3	9.8	HUMAN	O75367	Core histone macro-H2A.1
30	1	1	20.68	4.8	19900000	66037.6	8.15	HUMAN	P04264	Keratin, type II cytoskeletal 1
31	1	1	20.54	5.2	227000000	33669.4	4.95	HUMAN	P07910	Heterogeneous nuclear ribonucleoproteins C1/C2
32	1	1	20.52	6.7	79500000	20862.5	10.84	HUMAN	P07305	Histone H1.0
33	1	1	19.51	6.9	141000000	21634.1	11.73	HUMAN	Q07020	60S ribosomal protein L18
34	1	1	19.14	28.6	129000000	11664.7	4.42	HUMAN	P05387	60S acidic ribosomal protein P2
35	1	1	18.57	5.4	106000000	23576.8	10.94	HUMAN	P40429	60S ribosomal protein L13a
35	1	1	18.57	10.7	106000000	12134.4	10.76	HUMAN	Q6NVV1	Putative 60S ribosomal protein L13a protein RPL13AP3
36	1	1	18.16	5.2	256000000	25395.9	9.41	HUMAN	Q14213	Interleukin-27 subunit beta
37	1	1	17.71	16.8	34900000	13281.3	11.57	HUMAN	P62314	Small nuclear ribonucleoprotein Sm D1
38	1	1	17.56	1.5	66800000	95336.7	8.85	HUMAN	Q12906	Interleukin enhancer-binding factor 3
39	1	1	17.19	0.7	37400000	167550	8.89	HUMAN	P08572	Collagen alpha-2(IV) chain
40	1	1	16.7	14.6	4600000000	14135.2	11.05	HUMAN	P04908	Histone H2A type 1-B/E
40	1	1	16.7	14.6	4600000000	14091.2	10.9	HUMAN	P0C0S8	Histone H2A type 1
40	1	1	16.7	14.6	4600000000	14107.2	10.9	HUMAN	P20671	Histone H2A type 1-D
40	1	1	16.7	14.7	4600000000	13988.1	10.9	HUMAN	Q16777	Histone H2A type 2-C
40	1	1	16.7	14.6	4600000000	14095.2	10.9	HUMAN	Q6FI13	Histone H2A type 2-A
40	1	1	16.7	14.6	4600000000	14121.2	11.05	HUMAN	Q7L7L0	Histone H2A type 3
40	1	1	16.7	14.6	4600000000	14105.2	11.05	HUMAN	Q93077	Histone H2A type 1-C
40	1	1	16.7	14.8	4600000000	13906	10.88	HUMAN	Q96KK5	Histone H2A type 1-H
40	1	1	16.7	14.8	4600000000	13936	10.88	HUMAN	Q99878	Histone H2A type 1-J
40	1	1	16.7	14.7	4600000000	14019.2	10.9	HUMAN	Q9BTM1	Histone H2A.J
41	1	1	16.68	20.1	15000000	11831.8	10.63	HUMAN	P52926	High mobility group protein HMGI-C
42	2	1	16.52	4.7	360000000	32574.5	4.64	HUMAN	P06748	Nucleophosmin
43	1	1	15.42	6.2	64700000	47035.9	8.6	HUMAN	P12532	Creatine kinase U-type, mitochondrial
44	1	1	15.09	8.2	83500000	22782.1	5.98	HUMAN	P04792	Heat shock protein beta-1
45	1	1	14.82	8	142000000	27118	8.43	HUMAN	Q9BRN9	TM2 domain-containing protein 3
46	1	1	14.8	8.3	184000000	17694.7	10.44	HUMAN	P62750	60S ribosomal protein L23a
47	5	1	14.65	19.5	4380000	10275.1	10.44	HUMAN	P61513	60S ribosomal protein L37a
48	1	1	14.64	6.2	149000000	22763.6	5.56	HUMAN	P14649	Myosin light chain 6B
48	1	1	14.64	8.6	149000000	16929.8	4.56	HUMAN	P60660	Myosin light polypeptide 6
49	1	1	14.55	11.7	117000000	15074.8	7.02	HUMAN	P47929	Galectin-7
50	1	1	13.98	12	73900000	9989.5	9.27	HUMAN	P13501	C-C motif chemokine 5
51	2	1	13.72	0.7	114000000	163288	6.03	HUMAN	P01023	Alpha-2-macroglobulin
52	1	1	13.52	2.7	86700000	52386.6	6.54	HUMAN	Q9GZM7	Tubulointerstitial nephritis antigen-like
53	1	1	12.78	10.4	104000000	12783.8	9.65	HUMAN	P62888	60S ribosomal protein L30
54	1	1	12.2	11.2	172000000	15422.9	10.79	HUMAN	P62847	40S ribosomal protein S24
55	2	1	12.02	10.7	66500000	14865.2	10.5	HUMAN	P62829	60S ribosomal protein L23
56	1	1	11.56	2.7	49700000	49670	4.78	HUMAN	P07437	Tubulin beta chain
56	1	1	11.56	2.6	49700000	49830.2	4.79	HUMAN	P68371	Tubulin beta-4B chain
56	1	1	11.56	2.6	49700000	49906.1	4.78	HUMAN	Q13885	Tubulin beta-2A chain
56	1	1	11.56	2.6	49700000	49952.2	4.78	HUMAN	Q9BVA1	Tubulin beta-2B chain
57	1	1	11.52	5.9	45500000	17718.4	10.99	HUMAN	P62269	40S ribosomal protein S18
58	1	1	11.21	6.4	147000000	29597.2	10.16	HUMAN	P62701	40S ribosomal protein S4, X isoform
59	1	1	11.08	11.1	44400000	15859.5	11.32	HUMAN	P62910	60S ribosomal protein L32
Totals:	381	239
